# Supplementary material for: Violence against children and natural disasters: A systematic review and meta-analysis of quantitative evidence
Source: PLoS One. 2019 May 30;14(5):e0217719. doi: 10.1371/journal.pone.0217719 (PMC6542532; doi:10.1371/journal.pone.0217719)
Supplement: S7 Table — (XLSX) [file pone.0217719.s007.xlsx]

## Sheet: categorical
esid	Author	Country	Disaster	Corr_structure	Violence_type	Violence_order	Perpetrator	Child_age	Respondent	Sample_size	Data_collection_method	Disaster_timeframe	Violence_timeframe	Study_type	Type_point_estimate	Point_estimate	SE	Notes
1	Biwas	Bangladesh	Flood	1	Combined physical and emotional	33	Mothers	0-17	Mothers	638	Household survey	07/2007-09/2007	09/2007-10/2007	Cross-sectional	ln AOR (95%)	1.21194	0.356683
2	Biwas	Bangladesh	Flood	1	Combined physical and emotional	34	Fathers	0-17	Mothers	638	Household survey	07/2007-09/2007	09/2007-10/2007	Cross-sectional	ln AOR (95%)	2.53211	0.454794
3	Becker-Blease	USA	Any	2	Sexual	17	Any	2-9	Mothers	1008	Phone survey	lifetime	lifetime	Cross-sectional	ln OR (95%)	-0.46	0.728011
4	Becker-Blease	USA	Any	2	Witness DV	29	Any	2-9	Mothers	1008	Phone survey	lifetime	lifetime	Cross-sectional	ln OR (95%)	-0.37	0.479583
5	Becker-Blease	USA	Any	2	Other major violence	37	Any	2-9	Mothers	1008	Phone survey	lifetime	lifetime	Cross-sectional	ln OR (95%)	0.45	0.360555
6	Becker-Blease	USA	Any	2	Any victimization	42	Any	2-9	Mothers	1008	Phone survey	lifetime	lifetime	Cross-sectional	ln OR (95%)	-0.09	0.282843
7	Becker-Blease	USA	Any	2	Maltreatment	31	Any	2-9	Mothers	1008	Phone survey	lifetime	lifetime	Cross-sectional	ln OR (95%)	-0.72	0.43589
8	Becker-Blease	USA	Any	2	Sexual	18	Any	10-17	Child	1016	Phone survey	lifetime	lifetime	Cross-sectional	ln OR (95%)	0.48	0.173205
9	Becker-Blease	USA	Any	2	Witness DV	30	Any	10-17	Child	1016	Phone survey	lifetime	lifetime	Cross-sectional	ln OR (95%)	0.24	0.223607
10	Becker-Blease	USA	Any	2	Other major violence	38	Any	10-17	Child	1016	Phone survey	lifetime	lifetime	Cross-sectional	ln OR (95%)	0.83	0.173205
11	Becker-Blease	USA	Any	2	Any victimization	43	Any	10-17	Child	1016	Phone survey	lifetime	lifetime	Cross-sectional	ln OR (95%)	0.9	0.173205
12	Becker-Blease	USA	Any	2	Maltreatment	32	Any	10-17	Child	1016	Phone survey	lifetime	lifetime	Cross-sectional	ln OR (95%)	0.64	0.173205
13	Curtis	USA	Hurricane	3	Combined physical, emotional, and sexual	39	Any	0-17	Confirmed case	444	Child protective services administrative data	09/1989	3 month before-after	Interrupted time series	ln OR (95%)	-0.3259	0.4183	3 month; confirmed cases only; independent sample #1
14	Curtis	USA	Hurricane	3	Physical	1	Any	0-17	Confirmed case	257	Child protective services administrative data	09/1989	3 month before-after	Interrupted time series	ln OR (95%)	-0.3963	0.553	3 month; confirmed cases only; independent sample #1
15	Curtis	USA	Hurricane	3	Sexual	19	Any	0-17	Confirmed case	165	Child protective services administrative data	09/1989	3 month before-after	Interrupted time series	ln OR (95%)	-0.1032	0.6778	3 month; confirmed cases only; independent sample #1
16	Curtis	USA	Hurricane	3	Emotional	13	Any	0-17	Confirmed case	22	Child protective services administrative data	09/1989	3 month before-after	Interrupted time series	ln OR (95%)	1.5094	2.4113	3 month; confirmed cases only; independent sample #1
17	Curtis	USA	Earthquake	4	Combined physical, emotional, and sexual	40	Any	0-17	Reported case	20698	Child protective services administrative data	10/1989	3 month before-after	Interrupted time series	ln OR (95%)	-0.0666	0.1086	3 month; no confirmed case available; independent sample #2
18	Curtis	USA	Earthquake	4	Physical	2	Any	0-17	Reported case	11632	Child protective services administrative data	10/1989	3 month before-after	Interrupted time series	ln OR (95%)	-0.0668	0.1448	3 month; no confirmed case available; independent sample #2
19	Curtis	USA	Earthquake	4	Sexual	20	Any	0-17	Reported case	7752	Child protective services administrative data	10/1989	3 month before-after	Interrupted time series	ln OR (95%)	-0.0658	0.1773	3 month; no confirmed case available; independent sample #2
20	Curtis	USA	Earthquake	4	Emotional	14	Any	0-17	Reported case	1314	Child protective services administrative data	10/1989	3 month before-after	Interrupted time series	ln OR (95%)	-0.0667	0.4306	3 month; no confirmed case available; independent sample #2
21	Curtis	USA	Hurricane	5	Combined physical and sexual	35	Any	0-17	Confirmed case	1125	Child protective services administrative data	08/1992	3 month before-after	Interrupted time series	ln OR (95%)	0.0048	0.3267	3 month; confirmed cases only; independent sample #3
22	Curtis	USA	Hurricane	5	Physical	3	Any	0-17	Confirmed case	837	Child protective services administrative data	08/1992	3 month before-after	Interrupted time series	ln OR (95%)	0.2714	0.3979	3 month; confirmed cases only; independent sample #3
23	Curtis	USA	Hurricane	5	Sexual	21	Any	0-17	Confirmed case	288	Child protective services administrative data	08/1992	3 month before-after	Interrupted time series	ln OR (95%)	-0.1063	0.6733	3 month; confirmed cases only; independent sample #3
13	Curtis	USA	Hurricane	3	Combined physical, emotional, and sexual	39	Any	0-17	Confirmed case	1084	Child protective services administrative data	09/1989	6 month before-after	Interrupted time series	ln OR (95%)	-0.2048	0.2653	6 month; confirmed cases only; independent sample #1
14	Curtis	USA	Hurricane	3	Physical	1	Any	0-17	Confirmed case	630	Child protective services administrative data	09/1989	6 month before-after	Interrupted time series	ln OR (95%)	-0.294	0.35	6 month; confirmed cases only; independent sample #1
15	Curtis	USA	Hurricane	3	Sexual	19	Any	0-17	Confirmed case	397	Child protective services administrative data	09/1989	6 month before-after	Interrupted time series	ln OR (95%)	-0.019	0.4361	6 month; confirmed cases only; independent sample #1
16	Curtis	USA	Hurricane	3	Emotional	13	Any	0-17	Confirmed case	57	Child protective services administrative data	09/1989	6 month before-after	Interrupted time series	ln OR (95%)	-0.5375	1.1947	6 month; confirmed cases only; independent sample #1
17	Curtis	USA	Earthquake	4	Combined physical, emotional, and sexual	40	Any	0-17	Reported case	43268	Child protective services administrative data	10/1989	6 month before-after	Interrupted time series	ln OR (95%)	-0.065	0.0752	6 month; no confirmed case available; independent sample #2
18	Curtis	USA	Earthquake	4	Physical	2	Any	0-17	Reported case	24667	Child protective services administrative data	10/1989	6 month before-after	Interrupted time series	ln OR (95%)	-0.0571	0.0995	6 month; no confirmed case available; independent sample #2
19	Curtis	USA	Earthquake	4	Sexual	20	Any	0-17	Reported case	15801	Child protective services administrative data	10/1989	6 month before-after	Interrupted time series	ln OR (95%)	-0.093	0.1243	6 month; no confirmed case available; independent sample #2
20	Curtis	USA	Earthquake	4	Emotional	14	Any	0-17	Reported case	2800	Child protective services administrative data	10/1989	6 month before-after	Interrupted time series	ln OR (95%)	0.0243	0.2948	6 month; no confirmed case available; independent sample #2
21	Curtis	USA	Hurricane	5	Combined physical and sexual	35	Any	0-17	Confirmed case	2136	Child protective services administrative data	08/1992	6 month before-after	Interrupted time series	ln OR (95%)	0.2095	0.2482	6 month; confirmed cases only; independent sample #3
22	Curtis	USA	Hurricane	5	Physical	3	Any	0-17	Confirmed case	1648	Child protective services administrative data	08/1992	6 month before-after	Interrupted time series	ln OR (95%)	0.2364	0.283	6 month; confirmed cases only; independent sample #3
23	Curtis	USA	Hurricane	5	Sexual	21	Any	0-17	Confirmed case	488	Child protective services administrative data	08/1992	6 month before-after	Interrupted time series	ln OR (95%)	0.1189	0.5175	6 month; confirmed cases only; independent sample #3
13	Curtis	USA	Hurricane	3	Combined physical, emotional, and sexual	39	Any	0-17	Confirmed case	2207	Child protective services administrative data	09/1989	11 month before-after	Interrupted time series	ln OR (95%)	-0.1397	0.1854	11 month; confirmed cases only; independent sample #1
14	Curtis	USA	Hurricane	3	Physical	1	Any	0-17	Confirmed case	1241	Child protective services administrative data	09/1989	11 month before-after	Interrupted time series	ln OR (95%)	-0.248	0.2485	11 month; confirmed cases only; independent sample #1
15	Curtis	USA	Hurricane	3	Sexual	19	Any	0-17	Confirmed case	840	Child protective services administrative data	09/1989	11 month before-after	Interrupted time series	ln OR (95%)	0.0157	0.2998	11 month; confirmed cases only; independent sample #1
16	Curtis	USA	Hurricane	3	Emotional	13	Any	0-17	Confirmed case	126	Child protective services administrative data	09/1989	11 month before-after	Interrupted time series	ln OR (95%)	-0.1199	0.7752	11 month; confirmed cases only; independent sample #1
17	Curtis	USA	Earthquake	4	Combined physical, emotional, and sexual	40	Any	0-17	Reported case	79956	Child protective services administrative data	10/1989	11 month before-after	Interrupted time series	ln OR (95%)	-0.0067	0.0553	11 month; no confirmed case available; independent sample #2
18	Curtis	USA	Earthquake	4	Physical	2	Any	0-17	Reported case	44918	Child protective services administrative data	10/1989	11 month before-after	Interrupted time series	ln OR (95%)	-0.0045	0.0737	11 month; no confirmed case available; independent sample #2
19	Curtis	USA	Earthquake	4	Sexual	20	Any	0-17	Reported case	29574	Child protective services administrative data	10/1989	11 month before-after	Interrupted time series	ln OR (95%)	-0.033	0.0908	11 month; no confirmed case available; independent sample #2
20	Curtis	USA	Earthquake	4	Emotional	14	Any	0-17	Reported case	5464	Child protective services administrative data	10/1989	11 month before-after	Interrupted time series	ln OR (95%)	0.1183	0.2114	11 month; no confirmed case available; independent sample #2
21	Curtis	USA	Hurricane	5	Combined physical and sexual	35	Any	0-17	Confirmed case	3929	Child protective services administrative data	08/1992	11 month before-after	Interrupted time series	ln OR (95%)	0.189	0.1827	11 month; confirmed cases only; independent sample #3
22	Curtis	USA	Hurricane	5	Physical	3	Any	0-17	Confirmed case	3022	Child protective services administrative data	08/1992	11 month before-after	Interrupted time series	ln OR (95%)	0.2147	0.2088	11 month; confirmed cases only; independent sample #3
23	Curtis	USA	Hurricane	5	Sexual	21	Any	0-17	Confirmed case	907	Child protective services administrative data	08/1992	11 month before-after	Interrupted time series	ln OR (95%)	0.0869	0.3792	11 month; confirmed cases only; independent sample #3
24	Madkour	USA	Hurricane	6	Physical dating violence	10	Child	12-18	Child	3655	School survey	08/2005	08/2004-08/2005; Spring 2006-Spring 2007	Repeat cross-sectional	ln AOR (95%)	0.14842	0.105277
25	Madkour	USA	Hurricane	6	Sexual	22	Any	12-18	Child	3655	School survey	08/2005	lifetime	Repeat cross-sectional	ln AOR (95%)	-0.0833816	0.136245
26	Sloand	Haiti	Earthquake	7	Combined physical, emotional, and sexual	41	Any	12-17	Child	78	Hospital survey	01/2010	Unclear; physical 2 years pre/post; all other measures seemingly lifetime	Cross-sectional	ln OR (95%)	-0.22	0.34641
27	Sloand	Haiti	Earthquake	7	Combined physical and sexual	36	Any	12-17	Child	78	Hospital survey	01/2010	Unclear; physical 2 years pre/post; all other measures seemingly lifetime	Cross-sectional	ln OR (95%)	0	0.331663
28	Sloand	Haiti	Earthquake	7	Physical	4	Any	12-17	Child	78	Hospital survey	01/2010	Unclear; physical 2 years pre/post; all other measures seemingly lifetime	Cross-sectional	ln OR (95%)	0	0.316228
29	Sloand	Haiti	Earthquake	7	Sexual	23	Any	12-17	Child	78	Hospital survey	01/2010	Unclear; physical 2 years pre/post; all other measures seemingly lifetime	Cross-sectional	ln OR (95%)	0	0.489898
30	Sriskandarajah	Sri Lanka	Tsunami	8	Physical	5	Mothers; Fathers	7-11	Child	359	School survey	12/2004	# of last month or lifetime events? (assume lifetime)	Cross-sectional	ln OR (95%)	1.16	0.201531
31	Sriskandarajah	Sri Lanka	Tsunami	8	Sexual	24	Mothers; Fathers	7-11	Child	359	School survey	12/2004	# of last month or lifetime events? (assume lifetime)	Cross-sectional	ln OR (95%)	-0.26	0.193878
32	Sriskandarajah	Sri Lanka	Tsunami	8	Combined physical, sexual, neglect, and witnessing DV	44	Mothers; Fathers	7-11	Child	359	School survey	12/2004	# of last month or lifetime events? (assume lifetime)	Cross-sectional	ln OR (95%)	1.32	0.204082
33	Sriskandarajah	Sri Lanka	Tsunami	8	Physical	6	Mothers	7-11	Mothers	108	School survey	12/2004	# of last month or lifetime events? (assume lifetime)	Cross-sectional	ln OR (95%)	0.11	0.354592
34	Sriskandarajah	Sri Lanka	Tsunami	8	Emotional	15	Mothers	7-11	Mothers	108	School survey	12/2004	# of last month or lifetime events? (assume lifetime)	Cross-sectional	ln OR (95%)	1.79	0.395408
35	Sriskandarajah	Sri Lanka	Tsunami	8	Sexual	25	Mothers	7-11	Mothers	108	School survey	12/2004	# of last month or lifetime events? (assume lifetime)	Cross-sectional	ln OR (95%)	-0.47	0.357143
36	Sriskandarajah	Sri Lanka	Tsunami	8	Combined physical, sexual, neglect, and witnessing DV	45	Mothers	7-11	Mothers	108	School survey	12/2004	# of last month or lifetime events? (assume lifetime)	Cross-sectional	ln OR (95%)	1.02	0.369898
37	Sriskandarajah	Sri Lanka	Tsunami	8	Physical	7	Fathers	7-11	Fathers	80	School survey	12/2004	# of last month or lifetime events? (assume lifetime)	Cross-sectional	ln OR (95%)	-0.21	0.415816
38	Sriskandarajah	Sri Lanka	Tsunami	8	Emotional	16	Fathers	7-11	Fathers	80	School survey	12/2004	# of last month or lifetime events? (assume lifetime)	Cross-sectional	ln OR (95%)	1.48	0.446429
39	Sriskandarajah	Sri Lanka	Tsunami	8	Sexual	26	Fathers	7-11	Fathers	80	School survey	12/2004	# of last month or lifetime events? (assume lifetime)	Cross-sectional	ln OR (95%)	-0.62	0.418367
40	Sriskandarajah	Sri Lanka	Tsunami	8	Combined physical, sexual, neglect, and witnessing DV	46	Fathers	7-11	Fathers	80	School survey	12/2004	# of last month or lifetime events? (assume lifetime)	Cross-sectional	ln OR (95%)	0.72	0.423469
41	Temple	USA	Hurricane	9	Physical dating violence	12	Partner	14-assumed 18	Boys	464	School survey	09/2008	3/2008-3/2009	Cross-sectional	ln AOR (95%)	0.425268	0.34449
42	Temple	USA	Hurricane	9	Sexual dating violence	27	Partner	14-assumed 18	Boys	464	School survey	09/2008	lifetime	Cross-sectional	ln AOR (95%)	0.904218	0.381992
43	Temple	USA	Hurricane	9	Physical dating violence	11	Partner	14-assumed 19	Girls	584	School survey	09/2008	3/2008-3/2009	Cross-sectional	ln AOR (95%)	-0.478036	0.531915
44	Temple	USA	Hurricane	9	Sexual dating violence	28	Partner	14-assumed 20	Girls	584	School survey	09/2008	lifetime	Cross-sectional	ln AOR (95%)	0.239017	0.686148
45	Keenan	USA	Hurricane	10	Physical	8	Any	0-2	Confirmed case	245	Hospital and death administrative data	09/1999	09/1999-03/2000	Pre-post quasi-experimental with control	ln AOR (95%)	1.43508	0.803997	Taking account difference from control group; applies rare disease assumption

## Sheet: continuous
esid	Author	Country	Disaster	Corr_structure	Violence_type	Perpetrator	Child_age	Respondent	Sample_size	Data_collection_method	Disaster_timeframe	Violence_timeframe	Study_type	Type_point_estimate	Point_estimate	SE
1	Catani	Sri Lanka	Tsunami	1	Combined physical, emotional, sexual, and witnessing DV	Mothers; Fathers; Other HH member	9-15	Child	296	School survey	2004	# of last month	Cross-sectional	d	-0.3114	0.1287
2	Terranova	USA	Hurricane	2	Relational bullying victimization (emotional) post hurricane	Child	fifth grade (usually 10-11)	Child	192	School survey	08/2005	Hurricane - 04/2005; 10/2005; Control - Spring 2004; Fall 2004	Pre-post quasi-experimental with control	d	1.74	0.264575
3	Terranova	USA	Hurricane	2	Over bullying victimization (physical) post hurricane	Child	fifth grade (usually 10-11)	Child	192	School survey	08/2005	Hurricane - 04/2005; 10/2005; Control - Spring 2004; Fall 2004	Pre-post quasi-experimental with control	d	1.28	0.244949
4	Kelley	USA	Hurricane	3	Physical and yelling	Mothers	8-16	Mothers; Child	375	School survey	08/2005	lifetime	Case-control	d	0.201008	0.1
5	Kelley	USA	Hurricane	3	Physical and yelling	Mothers	8-16	Mothers; Child	375	School survey	08/2005	lifetime	Case-control	d	0.241747	0.1
